# Supplementary material for: Impact of early tracheostomy on resource utilization and patient outcomes in trauma ICU patients: A retrospective cohort study from southern India
Source: PLoS One. 2025 Oct 21;20(10):e0334938. doi: 10.1371/journal.pone.0334938 (PMC12539689; doi:10.1371/journal.pone.0334938)
Supplement: S1 File — (XLSX) [file pone.0334938.s001.xlsx]

## Sheet: Sheet1
Tracheostomies	Age	Sex	APACHE Il score	SPAS Il score	ISS score	GCS score	Type of injury	Cause of Injury	VAP	Ext T(et)	Ext T(Lt)	Venti days before T	Days (icu - T)	Days ( T to W)	Days ( T - icu discharge)	Total MV days	Icu los
Late	41	M	21	24	15	9	Head	RTA	VAP	NO	NO	10	11	15	16	25	27
Late	45	F	23	26	13	8	Head	RTA	VAP	NO	NO	12	13	17	18	29	32
Early	45	M	21	24	16	7	Head	fall	NO Vap	NO	NO	3	3	8	9	11	12
Late	23	F	23	26	14	8	Head	RTA	VAP	NO	YES	15	16	17	18	32	34
Early	29	M	18	21	15	6	Head	RTA	NO Vap	NO	NO	6	6	9	13	15	19
Late	33	M	28	32	14	9	Head	RTA	VAP	NO	NO	11	11	25	29	36	40
Late	38	F	23	27	17	8	Head	fall	VAP	NO	YES	13	14	18	21	31	35
Late	23	F	25	29	16	7	Head	RTA	VAP	NO	NO	14	14	20	22	34	36
Late	11	M	18	28	19	6	Head	RTA	VAP	NO	NO	15	16	19	20	34	36
Late	44	M	25	32	16	9	Head	fall	VAP	NO	YES	11	11	13	14	24	25
Late	48	M	23	21	18	8	Head	fall	VAP	NO	NO	15	15	18	18	33	33
Late	49	M	27	25	15	9	Head	RTA	VAP	NO	YES	12	12	13	15	25	27
Early	51	M	26	32	18	5	Head	RTA	NO Vap	NO	NO	3	3	9	12	12	15
Early	38	M	27	34	16	6	Head	RTA	NO Vap	NO	NO	6	6	11	13	17	19
Early	22	M	25	42	14	8	Maxillofacial	Sport	NO Vap	NO	NO	2	2	10	12	12	14
Late	29	M	26	32	19	7	Maxillofacial	RTA	NO Vap	NO	NO	13	14	16	18	29	32
Late	28	F	27	21	14	9	Head	RTA	VAP	NO	YES	11	11	12	14	23	25
Early	25	F	28	35	17	7	Head	RTA	NO Vap	NO	NO	5	5	11	12	16	17
Early	43	F	26	32	16	8	Head	RTA	NO Vap	NO	NO	4	4	9	11	13	15
Late	45	F	23	39	16	8	Head	Sport	VAP	NO	NO	10	11	13	15	23	26
Early	41	M	25	37	17	7	Head	RTA	NO Vap	NO	NO	4	4	9	11	13	15
Early	40	M	26	44	19	9	Maxillofacial	RTA	NO Vap	YES	NO	4	4	7	9	11	13
Late	45	F	26	45	14	8	Spinal	RTA	VAP	NO	NO	15	16	17	19	32	35
Early	35	F	27	33	16	5	Maxillofacial	Sport	NO Vap	NO	NO	3	3	6	5	9	8
Early	39	M	27	34	19	9	Maxillofacial	RTA	VAP	NO	NO	4	4	8	10	12	14
Early	36	M	28	36	14	6	Abdominal	Industrial	VAP	NO	NO	3	3	6	8	9	11
Early	35	M	21	24	16	9	Maxillofacial	fall	NO Vap	NO	NO	2	2	5	7	7	9
Late	46	F	18	21	14	8	Head	RTA	VAP	NO	YES	14	15	17	21	31	36
Late	27	F	28	32	14	7	Head	RTA	VAP	NO	NO	14	14	15	17	29	31
Early	33	M	23	27	14	9	Maxillofacial	fall	NO Vap	NO	NO	4	4	7	9	11	13
Late	48	M	25	29	18	8	Chest	RTA	VAP	NO	YES	12	13	17	21	29	34
Late	30	M	25	32	18	10	Maxillofacial	fall	VAP	NO	NO	15	16	21	22	36	38
Early	50	F	27	25	17	9	Spinal	RTA	VAP	NO	NO	3	3	9	13	12	16
Early	29	M	26	32	14	9	Maxillofacial	RTA	NO Vap	YES	NO	6	6	8	12	14	18
Early	49	M	27	34	17	7	Maxillofacial	RTA	NO Vap	NO	NO	2	2	11	14	13	16
Early	41	M	25	42	19	6	Head	RTA	NO Vap	NO	NO	5	5	9	12	15	17
Late	47	F	27	21	14	8	Spinal	fall	VAP	NO	YES	15	16	20	21	35	37
Late	39	M	28	35	17	8	Abdominal	fall	VAP	NO	YES	14	15	21	22	35	37
Late	46	F	26	32	19	7	Abdominal	Industrial	VAP	NO	YES	14	15	11	13	25	28
Early	33	M	23	39	14	7	Spinal	Sport	VAP	NO	NO	4	4	9	13	13	17
Early	31	F	25	37	14	7	Chest	fall	VAP	NO	NO	4	4	8	12	12	16
Late	49	M	26	44	17	5	Head	RTA	NO Vap	NO	NO	14	15	16	17	31	32
Early	33	M	21	32	14	9	Spinal	fall	NO Vap	NO	NO	6	6	9	12	15	18
Late	38	M	24	44	18	6	Head	RTA	VAP	NO	NO	15	15	17	18	32	35
Late	34	M	32	43	16	9	Head	RTA	VAP	NO	YES	11	11	15	17	26	28
Early	44	F	35	36	18	8	Maxillofacial	RTA	NO Vap	NO	NO	6	6	9	10	15	16
Late	45	F	27	21	17	8	Head	fall	VAP	NO	YES	10	10	16	17	26	27
Early	49	F	28	35	19	8	Head	RTA	NO Vap	NO	NO	4	4	12	14	16	18
Late	49	F	26	32	20	7	Head	RTA	VAP	NO	NO	15	16	19	20	34	36
Late	37	M	23	39	16	8	Head	fall	NO Vap	NO	YES	11	12	17	18	28	30
Late	23	F	25	37	14	9	Abdominal	RTA	VAP	NO	NO	12	12	18	19	30	31
Late	48	F	26	45	18	8	Head	RTA	VAP	NO	YES	13	14	15	17	28	31
Early	50	M	27	34	17	7	Head	RTA	VAP	NO	NO	3	3	10	14	13	17
Late	27	F	28	36	21	8	Head	RTA	VAP	NO	YES	11	12	14	15	25	27
Early	26	M	21	24	19	6	Abdominal	Sport	VAP	NO	NO	6	6	7	13	13	19
Late	34	M	18	21	16	8	Head	fall	NO Vap	NO	YES	15	16	19	20	34	36
Late	48	M	28	32	22	8	Head	RTA	VAP	NO	YES	15	16	18	18	33	34
Late	36	M	27	21	14	9	Head	RTA	NO Vap	NO	YES	11	12	14	15	25	27
Late	39	M	28	35	16	10	Spinal	Sport	VAP	NO	YES	12	12	17	17	29	29
Early	33	M	26	32	12	8	Maxillofacial	fall	NO Vap	NO	YES	7	7	9	10	16	17
Late	38	F	25	37	15	9	Head	RTA	VAP	NO	NO	13	13	18	19	31	32
Late	47	M	32	43	14	5	Spinal	fall	VAP	NO	NO	11	11	19	19	30	30
Late	51	M	27	21	16	9	Maxillofacial	fall	VAP	NO	NO	15	16	18	19	33	35
Late	45	M	26	32	23	8	Head	RTA	NO Vap	NO	NO	15	16	18	19	33	35
Late	32	M	23	39	14	9	Abdominal	fall	VAP	NO	NO	13	13	17	19	30	32
Late	26	M	25	37	18	6	Head	fall	VAP	NO	YES	15	15	15	18	30	33
Late	22	M	18	21	19	10	Abdominal	fall	VAP	NO	NO	11	12	17	21	28	33
Late	26	M	28	32	21	7	Head	RTA	NO Vap	NO	YES	10	11	17	21	27	32
Early	33	F	27	21	15	9	Head	RTA	NO Vap	NO	NO	3	3	7	8	10	11
Early	43	M	28	35	16	8	Head	RTA	NO Vap	NO	NO	4	4	7	13	11	17
Early	32	M	25	37	14	8	Head	RTA	NO Vap	YES	NO	5	5	9	13	14	18
Early	42	M	26	44	18	9	Maxillofacial	fall	VAP	NO	NO	5	5	10	12	15	17
Late	46	F	27	34	17	7	Abdominal	fall	VAP	NO	YES	11	12	15	18	26	30
Early	48	F	21	24	21	9	Maxillofacial	Industrial	NO Vap	NO	NO	5	5	9	10	14	15
Late	24	M	18	21	16	8	Maxillofacial	fall	NO Vap	NO	YES	13	13	7	9	20	22
Early	37	M	28	32	12	7	Head	RTA	NO Vap	NO	NO	4	4	7	13	11	17
Early	50	M	25	29	15	5	Head	RTA	NO Vap	NO	YES	6	6	9	10	15	16
Late	38	M	25	32	14	8	Head	RTA	VAP	NO	YES	13	14	18	18	31	32
Late	22	M	19	20	16	5	Head	fall	VAP	NO	YES	11	12	14	14	25	26
Late	29	M	23	24	15	9	Head	fall	VAP	NO	YES	15	16	18	18	33	34
Late	28	M	25	26	13	8	Head	RTA	VAP	NO	YES	11	12	10	12	21	24
Late	25	M	26	32	16	8	Spinal	fall	NO Vap	NO	NO	13	13	16	17	29	30
Early	43	F	23	32	14	8	Head	RTA	NO Vap	NO	NO	6	6	9	9	15	15
Late	45	M	25	31	15	6	Head	RTA	NO Vap	NO	NO	11	11	14	15	25	26
Early	41	M	26	31	14	6	Head	RTA	NO Vap	NO	NO	4	4	10	12	14	16
Late	40	F	27	35	19	6	Head	Industrial	VAP	NO	NO	13	13	16	18	29	31
Late	33	F	27	36	16	8	Abdominal	RTA	VAP	NO	NO	11	12	14	17	25	29
Late	35	M	23	33	18	8	Abdominal	RTA	VAP	NO	NO	13	14	13	15	26	29
Late	32	M	25	33	15	9	Head	fall	NO Vap	NO	NO	11	12	30	32	41	44
Late	27	F	26	34	18	7	Head	RTA	NO Vap	NO	NO	13	13	15	16	28	29
Early	43	M	23	34	13	9	Spinal	RTA	VAP	YES	NO	3	3	10	12	13	15
Early	45	M	25	27	14	8	Maxillofacial	RTA	NO Vap	NO	NO	5	5	9	11	14	16
Early	45	M	28	32	19	8	Head	RTA	NO Vap	NO	NO	7	7	7	9	14	16
Late	45	M	18	28	12	8	Head	fall	NO Vap	NO	YES	11	12	14	15	25	27
Late	36	M	23	21	15	6	Abdominal	RTA	NO Vap	NO	NO	10	11	13	16	23	27
Late	37	F	26	32	14	8	Spinal	Sport	VAP	NO	YES	15	16	17	17	32	33
Early	45	F	25	42	16	8	Maxillofacial	fall	NO Vap	NO	NO	5	5	7	9	12	14
Late	19	M	26	32	23	8	Head	RTA	VAP	NO	NO	10	11	14	14	24	25
Early	12	M	27	21	17	7	Maxillofacial	RTA	NO Vap	NO	YES	3	3	10	13	13	16
Early	45	M	26	32	16	6	Head	RTA	VAP	YES	NO	6	6	7	9	13	15
Early	42	M	25	37	15	8	Head	RTA	NO Vap	NO	YES	4	4	10	12	14	16
Late	45	M	27	34	13	7	Spinal	fall	VAP	NO	NO	12	13	30	32	42	45
Early	41	M	28	36	16	8	Maxillofacial	RTA	NO Vap	NO	YES	5	5	6	8	11	13
Late	45	F	23	27	14	6	Spinal	Industrial	NO Vap	NO	NO	13	14	16	17	29	31
Early	35	M	25	29	15	7	Head	RTA	VAP	NO	YES	4	4	6	7	10	11
Late	46	F	26	32	14	8	Abdominal	RTA	NO Vap	NO	YES	11	12	15	15	26	27
Late	42	F	25	42	19	7	Maxillofacial	RTA	NO Vap	NO	YES	10	11	14	15	24	26
Late	34	M	27	21	23	7	Spinal	fall	NO Vap	NO	YES	15	16	18	18	33	34
Early	27	M	28	35	14	9	Head	RTA	NO Vap	YES	NO	5	5	11	13	16	18
Early	36	M	23	39	18	8	Abdominal	fall	VAP	NO	NO	4	4	6	5	10	9
Early	36	M	25	37	19	7	Spinal	fall	NO Vap	NO	NO	5	5	8	10	13	15
Early	32	F	24	44	21	8	Head	RTA	NO Vap	NO	NO	4	4	6	8	10	12
Late	37	M	35	36	15	9	Head	RTA	NO Vap	NO	NO	11	11	17	18	28	29
Late	48	F	27	21	9	8	Head	RTA	VAP	NO	NO	12	13	15	18	27	31
Late	27	M	28	35	10	7	Head	RTA	VAP	NO	NO	13	14	17	21	30	35
Late	26	M	26	32	20	9	Abdominal	fall	NO Vap	NO	NO	11	12	17	21	28	33
Early	34	M	23	24	9	9	Maxillofacial	fall	NO Vap	NO	NO	5	5	6	7	11	12
Early	48	M	23	32	11	6	Head	RTA	NO Vap	YES	NO	5	5	5	7	10	12
Late	36	M	26	31	25	8	Spinal	fall	VAP	NO	NO	11	13	17	21	28	34
Late	39	M	23	33	13	10	Head	RTA	NO Vap	NO	NO	12	13	19	22	31	35
Early	33	M	26	34	15	8	Head	RTA	NO Vap	NO	NO	4	4	5	5	9	9
Early	38	M	23	34	10	9	Head	RTA	NO Vap	NO	NO	4	4	9	9	13	13
Late	45	F	25	27	9	7	Maxillofacial	Sport	NO Vap	NO	NO	15	16	9	13	24	29
Early	35	M	18	28	10	7	Head	RTA	NO Vap	NO	NO	6	6	8	11	14	17
Late	46	M	23	21	21	8	Maxillofacial	fall	NO Vap	NO	YES	13	14	20	20	33	34
Late	42	F	27	21	15	9	Head	RTA	NO Vap	NO	NO	15	16	15	18	30	34
Late	34	M	25	37	17	9	Head	RTA	NO Vap	NO	YES	11	12	25	27	36	39
Early	27	M	27	34	21	10	Abdominal	fall	NO Vap	NO	NO	3	3	10	12	13	15
Late	36	F	23	27	16	7	Maxillofacial	RTA	NO Vap	NO	NO	11	12	17	17	28	29
Late	36	F	25	29	12	9	Head	RTA	NO Vap	NO	YES	13	14	19	22	32	36
Early	32	M	25	42	15	6	Maxillofacial	RTA	NO Vap	NO	NO	7	7	8	8	15	15
Early	37	M	27	21	14	5	Head	RTA	NO Vap	YES	NO	4	4	6	8	10	12
Early	48	F	23	39	16	8	Spinal	fall	VAP	NO	NO	3	3	7	9	10	12
Late	27	M	25	37	15	8	Head	RTA	VAP	NO	YES	11	12	13	20	24	32
Early	26	M	24	44	21	6	Head	RTA	NO Vap	NO	NO	5	5	6	7	11	12
Early	34	M	35	36	16	9	Maxillofacial	fall	NO Vap	NO	NO	3	3	7	9	10	12
Late	48	M	27	21	12	6	Maxillofacial	fall	VAP	NO	NO	13	14	18	18	31	32
Late	36	M	26	45	15	8	Head	RTA	VAP	NO	YES	11	12	17	17	28	29
Early	39	M	21	24	14	8	Head	Sport	VAP	NO	NO	5	5	6	7	11	12
Late	33	M	27	21	14	9	Head	RTA	NO Vap	NO	YES	15	16	17	17	32	33
Late	38	M	25	37	15	7	Head	fall	NO Vap	NO	NO	10	11	17	19	27	30
Late	37	F	32	43	14	8	Head	Industrial	NO Vap	NO	NO	9	9	20	23	29	32
Late	22	M	27	21	19	7	Maxillofacial	Sport	NO Vap	NO	NO	13	14	20	21	33	35
Early	51	M	25	37	23	7	Head	RTA	VAP	NO	NO	4	4	10	12	14	16
Early	34	M	18	21	14	9	Maxillofacial	RTA	NO Vap	NO	NO	3	3	9	13	12	16
Late	34	M	27	21	18	8	Head	RTA	VAP	NO	NO	15	16	21	21	36	37
Late	43	M	28	35	19	10	Spinal	fall	NO Vap	NO	YES	11	12	15	17	26	29
Late	43	M	25	37	21	8	Head	RTA	VAP	NO	YES	12	13	19	22	31	35
Late	23	M	26	44	9	9	Head	RTA	NO Vap	NO	YES	13	14	23	25	36	39
Late	35	M	21	24	20	9	Head	fall	NO Vap	NO	NO	11	12	15	17	26	29
Late	34	M	18	21	9	9	Spinal	fall	VAP	NO	NO	11	13	18	21	29	34
Late	45	M	28	32	11	8	Maxillofacial	RTA	VAP	NO	NO	12	14	19	22	31	36
Late	36	M	25	32	25	8	Head	RTA	VAP	NO	YES	15	16	20	23	35	39
Early	38	M	19	20	13	10	Head	RTA	VAP	NO	YES	5	5	8	12	13	17
Early	29	M	26	32	15	8	Head	RTA	NO Vap	NO	NO	6	6	5	7	11	13
Late	39	M	23	32	10	9	Head	RTA	NO Vap	NO	NO	11	12	19	19	30	31
Early	47	M	25	31	9	7	Head	RTA	NO Vap	YES	NO	5	5	9	9	14	14
Late	18	M	27	35	10	7	Chest	RTA	NO Vap	NO	NO	13	14	20	20	33	34
Early	25	M	27	36	21	8	Head	RTA	NO Vap	NO	NO	5	5	10	12	15	17
Late	30	M	26	34	15	8	Head	RTA	VAP	NO	YES	11	12	13	15	24	27
Early	46	M	25	27	17	10	Maxillofacial	RTA	VAP	NO	YES	4	4	6	8	10	12
Late	19	M	18	28	16	8	Maxillofacial	RTA	NO Vap	NO	YES	15	16	19	20	34	36
Late	46	F	25	42	14	6	Head	fall	NO Vap	NO	NO	13	14	21	22	34	36
Late	43	M	27	21	15	7	Head	RTA	NO Vap	NO	NO	12	13	18	18	30	31
Early	25	M	25	37	14	8	Maxillofacial	RTA	NO Vap	NO	NO	6	6	6	7	12	13
Late	45	M	27	34	19	7	Spinal	RTA	VAP	NO	NO	13	14	20	22	33	36
Early	24	M	28	36	23	7	Maxillofacial	RTA	NO Vap	NO	NO	2	2	9	13	11	15
Late	40	M	23	27	14	9	Chest	RTA	NO Vap	NO	YES	13	14	21	23	34	37
Early	34	M	25	29	18	6	Maxillofacial	RTA	VAP	YES	NO	5	5	9	9	14	14
Early	49	M	25	42	19	5	Head	RTA	NO Vap	NO	NO	2	2	8	11	10	13
Early	21	M	27	21	21	8	Abdominal	RTA	NO Vap	NO	NO	3	3	10	12	13	15
Late	31	F	28	35	15	9	Head	fall	VAP	NO	NO	11	12	21	21	32	33
Late	49	M	23	39	9	8	Maxillofacial	RTA	NO Vap	NO	YES	13	14	14	17	27	31
Early	34	M	25	37	10	7	Abdominal	RTA	NO Vap	YES	NO	6	6	13	15	19	21
Early	41	M	24	44	20	9	Maxillofacial	RTA	NO Vap	YES	NO	4	4	6	7	10	11
Early	40	M	35	36	9	9	Head	Industrial	VAP	NO	NO	5	5	7	9	12	14
Late	41	M	27	21	12	5	Head	RTA	NO Vap	NO	NO	13	14	14	16	27	30
Late	26	M	23	32	19	6	Spinal	RTA	NO Vap	NO	NO	12	13	21	21	33	34
Early	33	M	26	31	9	8	Maxillofacial	fall	NO Vap	NO	NO	4	4	6	7	10	11
Early	32	M	23	33	19	8	Maxillofacial	RTA	NO Vap	NO	NO	4	4	8	11	12	15
Late	45	M	23	34	20	7	Spinal	RTA	NO Vap	NO	YES	11	12	15	21	26	33
Early	31	M	25	27	16	8	Head	RTA	NO Vap	YES	NO	6	6	6	7	12	13
Late	35	F	27	21	14	9	Abdominal	Sport	NO Vap	NO	YES	15	16	18	20	33	36
Late	47	M	25	37	18	8	Chest	RTA	VAP	NO	NO	13	14	19	20	32	34
Late	50	M	27	34	17	10	Head	RTA	NO Vap	NO	NO	12	13	21	22	33	35
Early	41	M	23	27	21	8	Head	RTA	NO Vap	NO	NO	6	6	9	15	15	21
Late	43	M	25	29	19	6	Head	RTA	VAP	NO	NO	13	14	18	20	31	34
Late	26	M	25	32	16	8	Spinal	fall	NO Vap	NO	YES	11	12	16	18	27	30
Early	29	M	27	25	22	8	Maxillofacial	fall	NO Vap	NO	NO	4	4	7	9	11	13
Early	34	M	27	34	14	9	Spinal	Industrial	NO Vap	NO	NO	6	6	9	12	15	18
Late	45	M	25	42	18	7	Maxillofacial	RTA	NO Vap	NO	NO	12	13	15	16	27	29
Early	40	M	27	21	18	8	Maxillofacial	RTA	NO Vap	NO	NO	4	4	10	12	14	16
Late	39	M	26	32	23	8	Head	RTA	VAP	NO	NO	13	14	14	16	27	30
Late	36	M	23	39	14	9	Head	RTA	NO Vap	NO	YES	12	13	15	17	27	30
Late	45	M	26	44	17	7	Chest	fall	NO Vap	NO	NO	16	17	21	21	37	38
Late	37	M	21	32	19	8	Head	RTA	NO Vap	NO	NO	12	13	19	21	31	34
Early	46	M	24	44	14	7	Maxillofacial	RTA	NO Vap	NO	NO	7	7	9	9	16	16
Late	35	M	32	43	17	5	Head	RTA	NO Vap	NO	YES	11	12	13	16	24	28
Early	44	M	35	36	11	10	Spinal	fall	NO Vap	NO	NO	3	3	9	12	12	15
Early	35	M	23	32	25	8	Maxillofacial	RTA	NO Vap	NO	YES	4	4	10	12	14	16
Late	23	M	26	31	13	7	Chest	fall	VAP	NO	NO	12	13	24	27	36	40
Early	44	M	23	33	15	9	Maxillofacial	RTA	NO Vap	NO	NO	3	3	10	12	13	15
Late	35	M	23	34	10	7	Head	RTA	NO Vap	NO	NO	12	13	14	15	26	28
Early	45	F	25	27	9	8	Head	RTA	VAP	NO	NO	4	4	11	17	15	21
Early	11	F	27	21	10	5	Maxillofacial	RTA	NO Vap	NO	NO	4	4	10	12	14	16
Late	22	M	27	34	21	9	Maxillofacial	RTA	NO Vap	NO	YES	14	15	16	17	30	32
Early	42	M	25	32	15	6	Maxillofacial	fall	NO Vap	NO	YES	4	4	9	11	13	15
Late	34	M	25	42	17	6	Abdominal	RTA	VAP	NO	NO	13	14	19	22	32	36
Late	34	M	27	21	21	9	Head	RTA	NO Vap	NO	YES	12	13	18	18	30	31
Late	51	M	26	32	14	9	Abdominal	RTA	NO Vap	NO	YES	13	14	19	19	32	33
Early	34	F	23	39	16	5	Head	RTA	NO Vap	NO	NO	3	3	10	12	13	15
Late	34	F	25	42	15	8	Abdominal	Industrial	VAP	NO	NO	11	12	12	13	23	25
Late	43	F	27	21	13	9	Head	RTA	VAP	NO	NO	12	13	14	20	26	33
Early	43	F	24	44	16	7	Head	RTA	NO Vap	NO	NO	4	4	9	11	13	15
Early	23	M	35	36	14	6	Maxillofacial	Sport	NO Vap	NO	NO	4	4	10	12	14	16
Early	35	M	27	21	15	8	Abdominal	RTA	NO Vap	NO	YES	3	3	10	12	13	15
Late	34	M	28	35	14	7	Maxillofacial	fall	NO Vap	NO	YES	15	16	17	22	32	38
Early	45	M	23	24	19	9	Maxillofacial	RTA	NO Vap	NO	YES	4	4	8	11	12	15
Late	36	F	23	32	16	7	Maxillofacial	fall	VAP	NO	NO	12	13	16	16	28	29
Late	38	M	26	31	18	6	Head	RTA	VAP	NO	NO	13	14	17	17	30	31
Early	46	M	23	33	15	8	Abdominal	RTA	NO Vap	NO	NO	3	3	10	12	13	15
Late	35	M	26	34	17	10	Head	RTA	NO Vap	NO	YES	12	13	15	19	27	32
Late	44	F	23	34	19	7	Head	RTA	NO Vap	NO	NO	10	11	14	14	24	25
Early	35	F	24	44	16	9	Maxillofacial	Sport	NO Vap	NO	NO	3	3	14	20	17	23
Late	23	M	27	21	18	8	Maxillofacial	RTA	NO Vap	NO	NO	13	14	15	15	28	29
Late	44	M	23	33	15	9	Head	RTA	NO Vap	NO	YES	12	13	15	15	27	28
Early	35	M	25	27	18	5	Maxillofacial	fall	NO Vap	NO	NO	3	3	11	14	14	17
Late	45	M	25	37	16	9	Head	RTA	VAP	NO	YES	11	12	13	19	24	31
Late	21	M	23	27	14	8	Maxillofacial	fall	VAP	NO	NO	11	12	16	18	27	30
Late	22	M	25	29	19	7	Head	fall	VAP	NO	NO	10	11	17	20	27	31
Late	42	M	25	32	14	9	Head	RTA	NO Vap	NO	NO	13	14	19	21	32	35
Late	48	M	27	25	17	9	Head	RTA	NO Vap	NO	NO	11	12	23	36	34	48
Early	51	M	23	28	14	9	Abdominal	fall	NO Vap	YES	YES	4	4	11	14	15	18
Late	43	M	20	26	18	8	Head	RTA	VAP	NO	YES	12	13	18	27	30	40
Early	23	M	27	34	19	8	Head	RTA	NO Vap	NO	NO	4	4	9	13	13	17
Early	35	M	28	36	21	8	Maxillofacial	Sport	NO Vap	NO	NO	6	6	10	14	16	20
Late	34	F	21	24	15	9	Head	RTA	VAP	NO	NO	12	13	18	19	30	32
Early	45	F	18	21	9	8	Head	RTA	NO Vap	NO	NO	5	5	7	10	12	15
Early	36	M	28	32	10	7	Maxillofacial	RTA	NO Vap	NO	YES	3	3	8	11	11	14
Late	38	F	27	21	20	9	Head	RTA	VAP	NO	NO	12	13	25	25	37	38
Early	46	M	28	35	9	9	Maxillofacial	fall	NO Vap	NO	NO	2	2	7	9	9	11
Early	35	M	26	32	11	8	Abdominal	fall	NO Vap	NO	NO	3	3	9	14	12	17
Late	44	M	25	37	14	9	Head	RTA	NO Vap	NO	NO	13	14	15	15	28	29
Late	35	M	32	43	18	6	Head	RTA	NO Vap	NO	YES	12	13	15	19	27	32
Late	23	M	27	21	19	9	Head	RTA	NO Vap	NO	YES	11	12	23	27	34	39
Early	35	M	26	32	21	7	Chest	Industrial	NO Vap	NO	NO	6	6	11	15	17	21
Early	45	M	23	39	15	9	Head	fall	NO Vap	NO	NO	4	4	7	10	11	14
Late	21	F	25	37	16	8	Head	RTA	NO Vap	NO	NO	13	14	19	19	32	33
Late	22	M	18	21	14	8	Head	RTA	NO Vap	NO	NO	11	12	17	20	28	32
Early	42	M	28	32	18	9	Head	RTA	NO Vap	NO	NO	3	3	9	12	12	15
Late	48	F	27	21	17	7	Spinal	fall	VAP	NO	YES	11	12	21	21	32	33
Late	51	F	28	35	21	9	Head	RTA	VAP	NO	YES	13	14	22	22	35	36
Late	43	M	25	37	16	8	Maxillofacial	Sport	NO Vap	NO	YES	13	14	18	18	31	32
Late	23	M	26	44	14	7	Abdominal	RTA	NO Vap	NO	NO	11	12	15	17	26	29
Early	35	M	27	34	14	6	Head	RTA	NO Vap	NO	NO	5	5	9	10	14	15
Late	34	M	21	24	15	7	Head	RTA	VAP	NO	NO	11	12	16	18	27	30
Late	25	F	18	21	14	8	Head	RTA	VAP	NO	YES	13	14	16	18	29	32
Late	35	M	28	32	19	7	Head	fall	NO Vap	NO	NO	12	13	32	38	44	51
Early	34	F	25	29	23	7	Head	RTA	NO Vap	NO	NO	4	4	9	10	13	14
Late	45	M	25	32	14	9	Head	fall	NO Vap	NO	YES	11	12	19	19	30	31
Late	36	M	19	20	18	8	Chest	RTA	NO Vap	NO	YES	13	14	14	16	27	30
Early	38	M	23	24	19	9	Maxillofacial	RTA	NO Vap	NO	YES	5	5	8	10	13	15
Early	46	M	25	26	21	8	Maxillofacial	RTA	NO Vap	NO	NO	3	3	7	10	10	13
Late	35	M	26	32	9	9	Head	RTA	NO Vap	NO	NO	13	14	21	22	34	36
Late	44	F	23	32	21	8	Head	RTA	NO Vap	NO	NO	13	8	14	16	27	24
Late	35	F	25	31	15	8	Head	RTA	NO Vap	NO	NO	11	12	18	22	29	34
Early	35	M	26	31	17	7	Head	RTA	NO Vap	NO	NO	5	5	8	9	13	14
Late	34	M	27	35	16	8	Head	RTA	NO Vap	NO	YES	13	14	15	17	28	31
Late	25	F	27	36	14	6	Head	fall	NO Vap	NO	YES	12	13	19	21	31	34
Early	35	M	23	33	15	7	Head	RTA	NO Vap	NO	NO	4	4	11	12	15	16
Early	34	M	25	33	14	8	Spinal	fall	NO Vap	NO	NO	2	2	6	7	8	9
Late	45	F	26	34	19	7	Head	RTA	VAP	NO	NO	13	14	12	13	25	27
Early	36	M	23	34	23	7	Maxillofacial	RTA	NO Vap	NO	YES	5	5	10	11	15	16
Late	38	M	25	27	14	9	Head	RTA	NO Vap	NO	NO	11	12	15	16	26	28
Early	46	M	28	32	18	8	Head	fall	NO Vap	NO	NO	5	5	8	10	13	15
Late	35	M	18	28	12	9	Head	RTA	NO Vap	NO	NO	10	11	19	20	29	31
Early	45	M	23	21	15	6	Head	RTA	NO Vap	NO	NO	2	2	6	7	8	9
Early	35	M	26	32	14	5	Head	RTA	NO Vap	NO	NO	6	6	7	10	13	16
Late	35	M	25	42	16	8	Head	RTA	NO Vap	NO	YES	13	14	20	20	33	34
Early	34	M	26	32	15	8	Maxillofacial	Industrial	VAP	NO	YES	4	4	8	10	12	14
Late	25	M	27	21	21	6	Head	RTA	VAP	NO	YES	13	14	11	13	24	27
Early	35	F	26	32	16	7	Head	fall	NO Vap	NO	NO	4	4	8	10	12	14
Late	34	M	25	37	12	6	Head	RTA	VAP	NO	NO	12	13	15	17	27	30
Late	45	M	27	34	15	7	Chest	Sport	NO Vap	NO	NO	13	14	16	17	29	31
Late	36	M	28	36	14	9	Head	RTA	NO Vap	NO	NO	14	15	21	21	35	36
Late	38	M	23	27	14	9	Head	fall	NO Vap	NO	YES	12	13	22	22	34	35
Late	37	M	25	29	23	7	Head	RTA	NO Vap	NO	YES	10	11	21	22	31	33
Early	22	M	26	32	14	6	Maxillofacial	RTA	NO Vap	NO	NO	2	2	8	9	10	11
Late	49	M	25	42	18	8	Head	RTA	NO Vap	NO	NO	12	13	19	19	31	32
Late	39	M	27	21	19	10	Maxillofacial	fall	NO Vap	NO	NO	15	16	20	20	35	36
Late	49	M	28	35	21	8	Head	RTA	VAP	NO	NO	13	14	20	20	33	34
Late	20	M	23	39	15	9	Head	fall	NO Vap	NO	YES	13	14	21	21	34	35
Late	44	M	25	37	9	8	Head	RTA	NO Vap	NO	YES	12	13	19	19	31	32
Late	33	M	24	44	10	7	Head	RTA	VAP	NO	YES	13	14	16	18	29	32
Late	45	M	35	36	20	9	Spinal	Industrial	NO Vap	NO	YES	13	14	16	20	29	34
Late	26	M	27	21	9	9	Head	RTA	VAP	NO	NO	13	14	15	17	28	31
Early	37	M	28	35	11	8	Head	RTA	VAP	NO	NO	6	6	8	9	14	15
Early	38	M	26	32	19	8	Maxillofacial	RTA	NO Vap	NO	NO	5	5	11	12	16	17
Early	46	M	23	24	21	8	Maxillofacial	RTA	NO Vap	NO	NO	4	4	6	7	10	11
Late	35	M	23	32	9	9	Head	RTA	NO Vap	NO	YES	15	16	21	21	36	37
Late	44	F	26	31	21	8	Head	RTA	NO Vap	NO	YES	11	12	18	20	29	32
Late	35	F	23	33	15	8	Head	RTA	NO Vap	NO	YES	13	14	25	23	38	37
Early	35	M	26	34	17	7	Chest	RTA	NO Vap	NO	NO	3	3	11	12	14	15
Late	34	M	23	34	16	8	Head	RTA	NO Vap	NO	NO	11	12	16	18	27	30
Late	25	F	25	27	14	6	Head	fall	NO Vap	NO	NO	11	12	12	15	23	27
Early	35	M	18	28	15	7	Head	RTA	NO Vap	NO	NO	5	5	9	12	14	17
Early	34	M	23	21	14	8	Head	fall	NO Vap	NO	NO	4	4	9	14	13	18
Late	45	F	27	21	19	7	Head	RTA	VAP	NO	NO	11	12	15	18	26	30
Late	21	F	25	37	16	8	Head	RTA	NO Vap	NO	NO	12	13	18	20	30	33
Late	22	M	27	34	14	8	Head	RTA	NO Vap	NO	NO	13	14	25	27	38	41
Early	42	M	23	27	18	9	Head	RTA	NO Vap	NO	NO	5	5	10	12	15	17
Late	48	F	23	27	17	7	Spinal	RTA	VAP	NO	YES	13	13	24	26	37	39
Late	51	F	25	29	21	9	Head	RTA	VAP	NO	YES	12	13	19	19	31	32
Late	43	M	25	32	16	8	Maxillofacial	RTA	NO Vap	NO	YES	11	12	22	25	33	37
Late	23	M	27	25	14	7	Abdominal	RTA	NO Vap	NO	NO	13	13	19	19	32	32
Early	35	M	26	32	14	6	Head	RTA	NO Vap	NO	NO	4	4	10	12	14	16
Late	34	M	27	34	15	7	Head	RTA	VAP	NO	NO	13	14	23	24	36	38
Late	25	F	25	42	14	8	Head	RTA	VAP	NO	YES	12	13	23	26	35	39
Late	35	M	27	21	19	7	Head	fall	NO Vap	NO	NO	11	12	25	27	36	39
Early	35	F	28	35	16	9	Head	Sport	NO Vap	NO	NO	4	4	10	12	14	16
Late	23	M	26	32	18	8	Head	RTA	NO Vap	NO	NO	12	13	23	23	35	36
Late	44	M	23	39	15	9	Head	RTA	NO Vap	NO	YES	13	14	23	26	36	40
Early	35	M	25	37	18	5	Maxillofacial	fall	NO Vap	NO	NO	5	5	9	12	14	17
Late	45	M	26	44	16	6	Head	RTA	VAP	NO	YES	13	13	19	20	32	33
Late	21	M	21	32	14	8	Maxillofacial	RTA	VAP	NO	NO	12	13	15	17	27	30
Late	22	M	24	44	19	7	Head	RTA	VAP	NO	NO	13	14	18	21	31	35
Late	42	M	32	43	14	9	Head	RTA	NO Vap	NO	NO	11	12	23	26	34	38
Late	48	M	35	36	17	9	Head	RTA	NO Vap	NO	NO	15	16	25	26	40	42
Early	51	M	27	21	14	9	Head	RTA	NO Vap	NO	YES	3	3	10	11	13	14
Late	43	M	23	32	18	8	Head	RTA	VAP	NO	YES	13	13	19	19	32	32
Late	45	M	26	31	16	6	Head	RTA	VAP	NO	YES	12	13	19	21	31	34
Late	21	M	23	33	14	8	Head	RTA	VAP	NO	NO	13	13	25	28	38	41
Late	22	M	23	34	19	7	Head	fall	VAP	NO	NO	15	16	21	21	36	37
Late	42	M	25	27	14	9	Head	RTA	NO Vap	NO	NO	13	13	24	26	37	39
Late	48	M	27	21	17	9	Head	RTA	NO Vap	NO	NO	11	12	25	27	36	39
Early	51	M	25	37	14	9	Head	RTA	NO Vap	NO	NO	5	5	9	10	14	15
Late	43	M	27	34	18	8	Head	RTA	VAP	NO	YES	11	12	20	20	31	32
Early	23	M	23	27	19	8	Head	RTA	NO Vap	NO	NO	5	5	10	12	15	17
Early	35	M	25	29	21	8	Maxillofacial	Sport	NO Vap	NO	NO	4	4	10	12	14	16
Late	34	F	25	32	15	9	Head	RTA	VAP	NO	NO	13	14	20	24	33	38
Early	45	F	27	25	9	8	Chest	RTA	NO Vap	NO	NO	6	6	6	7	12	13
Early	32	F	27	34	21	8	Maxillofacial	fall	NO Vap	NO	NO	3	3	10	11	13	14
Late	37	M	25	42	15	9	Chest	fall	NO Vap	NO	NO	11	12	24	26	35	38
Late	48	F	27	21	9	8	Head	RTA	VAP	NO	YES	12	12	19	18	31	30
Late	27	M	26	32	10	7	Head	RTA	VAP	NO	NO	15	16	20	24	35	40
Late	26	M	23	39	20	9	Head	RTA	NO Vap	NO	YES	13	14	15	19	28	33
Early	34	M	26	44	9	9	Maxillofacial	fall	NO Vap	NO	NO	6	6	10	12	16	18
Early	48	M	21	32	11	8	Head	RTA	NO Vap	NO	NO	4	4	9	11	13	15
Late	36	M	25	42	25	8	Spinal	RTA	VAP	NO	NO	13	14	20	24	33	38
Late	39	M	27	21	13	10	Head	RTA	NO Vap	NO	NO	10	11	19	20	29	31
Early	33	M	28	35	15	8	Head	RTA	NO Vap	NO	NO	5	5	9	12	14	17
Early	38	M	23	39	10	9	Head	RTA	NO Vap	NO	NO	4	4	9	10	13	14
Early	26	M	25	37	19	6	Chest	RTA	VAP	NO	NO	6	6	9	10	15	16
Late	34	M	24	44	16	8	Spinal	fall	NO Vap	NO	YES	13	14	25	28	38	42
Late	48	M	35	36	22	8	Head	RTA	VAP	NO	YES	14	15	19	20	33	35
Late	36	M	27	21	14	9	Head	RTA	NO Vap	NO	YES	13	13	24	26	37	39
Late	39	M	28	35	16	6	Head	RTA	NO Vap	NO	YES	13	14	21	22	34	36
Early	33	M	26	32	12	8	Head	RTA	NO Vap	NO	YES	2	2	9	10	11	12
Late	38	F	23	24	15	9	Head	RTA	NO Vap	NO	NO	11	12	12	16	23	28
Late	47	M	23	32	14	5	Head	RTA	NO Vap	NO	NO	12	13	24	26	36	39
Late	51	M	26	31	16	9	Maxillofacial	fall	NO Vap	NO	NO	15	15	21	21	36	36
Late	45	M	23	33	23	8	Head	RTA	NO Vap	NO	NO	13	13	20	24	33	37
Late	32	M	26	34	14	9	Abdominal	fall	NO Vap	NO	NO	11	12	15	19	26	31
Late	35	M	23	34	17	5	Head	RTA	NO Vap	NO	YES	13	13	19	23	32	36
Early	44	M	25	27	11	8	Head	fall	NO Vap	NO	NO	3	3	10	12	13	15
Early	35	M	25	37	25	9	Head	RTA	NO Vap	NO	NO	4	4	9	10	13	14
Late	23	M	24	44	13	5	Head	RTA	VAP	NO	NO	13	13	19	20	32	33
Early	44	M	35	36	15	5	Head	RTA	NO Vap	NO	NO	5	5	8	10	13	15
Late	35	M	26	31	10	8	Head	RTA	NO Vap	NO	NO	16	16	20	24	36	40
Early	45	F	23	33	9	8	Head	RTA	VAP	NO	NO	4	4	9	11	13	15
Early	11	F	25	27	10	5	Chest	RTA	NO Vap	NO	NO	2	2	8	9	10	11
Late	22	M	23	27	21	9	Head	RTA	NO Vap	NO	YES	13	14	19	21	32	35
Early	42	M	27	25	15	6	Head	RTA	NO Vap	NO	NO	4	4	8	9	12	13
Late	34	M	27	34	17	6	Head	RTA	VAP	NO	NO	11	12	15	19	26	31
Early	43	F	27	21	14	8	Head	RTA	NO Vap	NO	NO	3	3	10	12	13	15
Late	45	M	24	44	15	6	Head	RTA	NO Vap	NO	NO	15	15	19	23	34	38
Early	41	M	35	36	14	6	Head	RTA	NO Vap	NO	NO	2	2	8	11	10	13
Late	40	F	23	32	19	6	Chest	Industrial	VAP	NO	YES	13	13	16	18	29	31
Late	33	F	23	33	16	8	Head	fall	VAP	NO	NO	11	12	14	16	25	28
Late	35	M	25	27	18	8	Head	RTA	VAP	NO	YES	15	15	19	20	34	35
Late	32	M	27	25	15	9	Head	fall	NO Vap	NO	NO	13	14	19	21	32	35
Late	33	M	23	28	14	9	Head	RTA	VAP	NO	NO	12	12	14	16	26	28
Late	38	F	20	26	17	8	Head	fall	VAP	NO	YES	13	14	18	19	31	33
			33
			33	33
			36	36
			44
